# Supplementary material for: An Activation Likelihood Estimation Meta-Analysis of How Language Balance Impacts the Neural Basis of Bilingual Language Control
Source: Brain Sci. 2025 Jul 28;15(8):803. doi: 10.3390/brainsci15080803 (PMC12384359; doi:10.3390/brainsci15080803)
Supplement: Supplementary file 1 [file brainsci-15-00803-s001.zip]

Archive with 1 entries (1 files):
- brainsci-3732373-supplementary.pdf
